# Supplementary material for: The Case of Atypical Sexual Attractiveness in a Male Domestic Dog—A Case Study
Source: Animals (Basel). 2021 Nov 4;11(11):3156. doi: 10.3390/ani11113156 (PMC8614462; doi:10.3390/ani11113156)
Supplement: Supplementary file 1 [file animals-11-03156-s001.zip]

Archive with 1 entries (1 files):
- animals-1417636-supplementary.pdf
